# Supplementary material for: Melatonergic agents influence the sleep-wake and circadian rhythms in healthy and psychiatric participants: a systematic review and meta-analysis of randomized controlled trials
Source: Neuropsychopharmacology. 2022 Feb 4;47(8):1523–36. doi: 10.1038/s41386-022-01278-5 (PMC9206011; doi:10.1038/s41386-022-01278-5)
Supplement: Supplementary file 2 — Supplementary Table 2 [file 41386_2022_1278_MOESM2_ESM.xlsx]

## Sheet: Sheet1
Supplementary Table 2. Searching strategies for retrieving relevant articles using the combination of circadian rhythm-related, melatonergic agent-related, and randomized controlled trial-related keywords according to each searching database
	EMBASE	PubMed	Web of Science	CINAHL	Cochrane Library
Circadian Rhythm related words
1	'periodicity'/exp	periodicity[MeSH]	periodicity	(MH "periodicity+")	mh periodicity
2	periodic*:ti,ab	periodic*[tiab]	periodic*	(TI periodic* OR AB periodic*)	periodic*:ti,ab
3	'circadian rhythm*':ti,ab	circadian rhythm*[tiab]	"circadian rhythm*"	(TI "circadian rhythm*" OR AB "circadian rhythm*")	"circadian rhythm*":ti,ab
4	'circadian variation*':ti,ab	circadian variation*[tiab]	"circadian variation*"	(TI "circadian variation*" OR AB "circadian variation*")	"circadian variation*":ti,ab
5	'diurnal variation*':ti,ab	diurnal variation*[tiab]	"diurnal variation*"	(TI "diurnal variation*" OR AB "diurnal variation*")	"diurnal variation*":ti,ab
6	'diurnal rhythm*'ti,ab	diurnal rhythm*[tiab]	"diurnal rhythm*"	(TI "diurnal rhythm*" OR AB "diurnal rhythm*")	"diurnal rhythm*":ti,ab
7	'circadian change*':ti,ab	circadian change*[tiab]	"circadian change*"	(TI "circadian change*" OR AB "circadian change*")	"circadian change*":ti,ab
8	'circadian pattern*':ti,ab	circadian pattern*[tiab]	"circadian pattern*"	(TI "circadian pattern*" OR AB "circadian pattern*")	"circadian pattern*":ti,ab
9	'circadian fluctuation*':ti,ab	circadian fluctuation*[tiab]	"circadian fluctuation*"	(TI "circadian fluctuation*" OR AB "circadian fluctuation*")	"circadian fluctuation*":ti,ab
10	'sleep wake disorders'/exp	sleep wake disorders[MeSH]	"sleep wake disorders"	(MH "sleep wake disorders+")	mh "sleep wake disorders"
11	'sleep wake disorder*':ti,ab	sleep wake disorder*[tiab]	"sleep wake disorder*"	(TI "sleep wake disorder*" OR AB "sleep wake disorder*")	"sleep wake disorder*":ti,ab
12	'sleep disorder*':ti,ab	sleep disorder*[tiab]	"sleep disorder*"	(TI "sleep disorder*" OR AB "sleep disorder*")	"sleep disorder*":ti,ab
13	'sleep waking cycle*':ti,ab/exp	sleep wake cycle*[tiab]	"sleep wake cycle*"	(TI "sleep wake cycle*" OR AB "sleep wake cycle*")	"sleep wake cycle*":ti,ab
14	'sleep wake schedule*":ti,ab	sleep wake schedule*[tiab]	"sleep wake schedule*"	(TI "sleep wake schedule*" OR AB "sleep wake schedule*")	"sleep wake schedule*":ti,ab
15	'circadian rest activity cycle*':ti,ab	circadian rest activity cycle*[tiab]	"circadian rest activity cycle*"	(TI "circadian rest activity cycle*" OR AB "circadian rest activity cycle*")	"circadian rest activity cycle*":ti,ab
16	sleep*:ti,ab	sleep*[tiab]	sleep*	(TI sleep* OR AB sleep*)	sleep*:ti,ab
17	insomnia*:ti,ab	insomnia*[tiab]	insomnia*	(TI insomnia* OR AB insomnia*)	insomnia*:ti,ab
18	polysomnography/exp	polysomnography[MeSH]	"polysomnography "	(MH "polysomnography +")	mh "polysomnography"
19	actigraphy/exp	actigraphy[MeSH]	"actigraphy"	(MH "actigraphy+")	mh "actigraphy"
20	diary:ti,ab	diary[tiab]	diary	(TI diary OR AB diary)	diary:ti,ab
21	'sleep log*':ti,ab	sleep log*[tiab]	sleep log*	(TI sleep log* OR AB sleep log*)	sleep log*:ti,ab
22	melatonin*:ti,ab	melatonin*[tiab]	melatonin*	(TI melatonin* OR AB melatonin*)	melatonin*:ti,ab
Melatonergic agent related words
23	melatonin/exp	melatonin[MeSH]	"melatonin"	(MH "melatonin+")	mh "melatonin"
24	'melatonergic agent*':ti,ab	melatonergic agent*[tiab]	"melatonergic agent*"	(TI "melatonergic agent*" OR AB "melatonergic agent*")	"melatonergic agent*":ti,ab
25	'melatonin agonist*':ti,ab	melatonin agonist*[tiab]	"melatonin agonist*"	(TI "melatonin agonist*" OR AB "melatonin agonist*")	"melatonin agonist*":ti,ab
26	agomelatine*:ti,ab	agomelatine*[tiab]	agomelatine*	(TI agomelatine* OR AB agomelatine*)	agomelatine*:ti,ab
27	ramelteon*:ti,ab	ramelteon*[tiab]	ramelteon*	(TI ramelteon* OR AB ramelteon*)	ramelteon*:ti,ab
28	tasimelteon*:ti,ab	tasimelteon*[tiab]	tasimelteon*	(TI tasimelteon* OR AB tasimelteon*)	tasimelteon*:ti,ab
29	rozerem*:ti,ab	rozerem*[tiab]	rozerem*	(TI rozerem* OR AB rozerem*)	rozerem*:ti,ab
30	N-acetyl-5-methoxytryptamine*:ti,ab	N-acetyl-5-methoxytryptamine*[tiab]	N-acetyl-5-methoxytryptamine*	(TI N-acetyl-5-methoxytryptamine* OR AB N-acetyl-5-methoxytrptamine*)	N-acetyl-5-methoxytryptamine *:ti,ab
31	melatoniin*:ti,ab	melatoniin*[tiab]	melatoniin*	(TI melatoniin* OR AB melatoniin*)	melatoniin*:ti,ab
32	circadin*:ti,ab	circadin*[tiab]	circadin*	(TI circadin* OR AB circadin*)	circadin*:ti,ab
33	HT903*:ti,ab	HT903*[tiab]	HT903*	(TI HT903* OR AB HT903*)	HT903*:ti,ab
34	melapure*:ti,ab	melapure*[tiab]	melapure*	(TI melapure* OR AB melapure*)	melapure*:ti,ab
35	armonia*:ti,ab	armonia*[tiab]	armonia*	(TI armonia* OR AB armonia*)	armonia*:ti,ab
36	melamil*:ti,ab	melamil*[tiab]	melamil*	(TI melamil* OR AB melamil*)	melamil*:ti,ab
37	benedorm*:ti,ab	benedorm*[tiab]	benedorm*	(TI benedorm* OR AB benedorm*)	benedorm*:ti,ab
38	BP2013*:ti,ab	BP2013*[tiab]	BP2013*	(TI BP2013* OR AB BP2013*)	BP2013*:ti,ab
39	JL5DK93RCL*:ti,ab	JL5DK93RCL*[tiab]	JL5DK93RCL*	(TI JL5DK93RCL* OR AB JL5DK93RCL*)	JL5DK93RCL*:ti,ab
Randomized controlled trial (RCT) related words
40	[randomized controlled trial]/lim	randomized controlled trial[Publication Type]
41	'randomized controlled trial*':ti,ab	randomized controlled trial*[tiab]	"randomized controlled trial*"	((TI "randomized controlled trial*" OR AB "randomized controlled trial*"))	"randomized controlled trial*":ti,ab
42	clinical:ti,ab AND trial:ti,ab	clinical[tiab] AND trial[tiab]	clinical AND trial	((TI clinical AND trial) OR (AB clinical AND trial))	clinical:ti,ab AND trial:ti,ab
43	'clinical trial'/exp	clinical trial[MeSH]	"clinical trial"	(MH "clinical trial+")	mh "clinical trial"
44		clinical trial[Publication Type]
45	random*:ti,ab	random*[tiab]	random*	(TI random* OR AB random*)	random*:ti,ab
46	'random allocation'/exp	random allocation[MeSH]	"random allocation"	(MH "random allocation+")	mh "random allocation"
47		therapeutic use[MeSH Subheading])			mh "therapeutic uses"
Human studies
NOT	(animals/exp NOT humans/exp)	(animals[MeSH] NOT humans[MeSH])	(animals NOT humans)	((MH "animals+") NOT (MH "humans+"))	(mh animals NOT mh humans)
EMBASE: 5,924
(periodicity/exp OR periodic*:ti,ab OR 'circadian rhythm*':ti,ab OR 'circadian variation*':ti,ab OR 'diurnal variation*':ti,ab OR 'diurnal rhythm*':ti,ab OR 'circadian change*':ti,ab OR 'circadian pattern*':ti,ab OR 'circadian fluctuation*':ti,ab OR 'sleep wake disorders'/exp OR 'sleep wake disorder*':ti,ab OR 'sleep disorder*':ti,ab OR 'sleep wake cycle*':ti,ab OR 'sleep wake schedule*':ti,ab OR…
PubMed method: 3,787
((((((((((((((((((((((melatonin*[tiab]) OR sleep log*[tiab]) OR diary[tiab]) OR actigraphy[MeSH]) OR polysomnography[MeSH]) OR insomnia*[tiab]) OR sleep*[tiab]) OR circadian rest activity cycle*[tiab]) OR sleep wake schedule*[tiab]) OR sleep wake cycle*[tiab]) OR sleep disorder*[tiab]) OR sleep wake disorder*[tiab]) OR sleep wake disorders[MeSH]) OR circadian fluctuation*[tiab]) OR circadian patt…
Web of science: 2,601
(TS=(periodicity OR periodic* OR "circadian rhythm*" OR "circadian variation*" OR "diurnal variation*" OR "diurnal rhythm*" OR "circadian change*" OR "circadian pattern*" OR "circadian fluctuation*" OR "sleep wake disorders" OR"sleep wake disorder*" OR "sleep disorder*" OR "sleep wake cycle*" OR "sleep wake schedule*" OR"circadian rest activity cycle*" OR sleep* OR insomnia* OR "polysomnography "…
CINAHL: 394
((MH "periodicity+") OR (TI periodic* OR AB periodic*) OR (TI "circadian rhythm*" OR AB "circadian rhythm*") OR (TI "circadian variation*" OR AB "circadian variation*") OR (TI "diurnal variation*" OR AB "diurnal variation*") OR (TI "diurnal rhythm*" OR AB "diurnal rhythm*") OR (TI "circadian change*" OR AB "circadian change*") OR (TI "circadian pattern*" OR AB "circadian pattern*") OR (TI "circad…
Cochrane: 13
(mh periodicity OR periodic*:ti,ab OR “circadian rhythm*”:ti,ab OR “circadian variation*”:ti,ab OR “diurnal variation*”:ti,ab OR “diurnal rhythm*”:ti,ab OR “circadian change*”:ti,ab OR “circadian pattern*”:ti,ab OR “circadian fluctuation*”:ti,ab OR mh “sleep wake disorders” OR “sleep wake disorder*”:ti,ab OR “sleep disorder*”:ti,ab OR “sleep wake cycle*”:ti,ab OR “sleep wake schedule*”:ti,ab OR “…
